# Supplementary material for: Transcriptomic analysis of fetal membranes reveals pathways involved in preterm birth
Source: BMC Med Genomics. 2019 Apr 1;12:53. doi: 10.1186/s12920-019-0498-3 (PMC6444860; doi:10.1186/s12920-019-0498-3)
Supplement: Supplementary file 1 — Table S1. Primers used for quantitative PCR analysis. Sequences of the primers used for qRT-PCR. (XLSX 4 kb) [file 12920_2019_498_MOESM1_ESM.xlsx]

## Sheet: Sheet1
Gene	Forward primer 5’ → 3’	Reverse primer 5’ → 3’
Caspase 5 (CASP5)	CAAGGCCCTGATCTTGGTAG	TCTGCTGACTCAGGTGGTCC
Glyceraldehyde-3-phosphate dehydrogenase (GADPH)	GGGAAGGTGAAGGTCGG	TGGACTCCACGACGTACTCAG
Interleukin 1 beta (IL1B)	CTCGCCAGTGAAATGATGGCT	GTCGGAGATTCGTAGCTGGAT
Lipocalin 2 (LCN2)	CAAAGACCCGCAAAAGATGT	GCAACCTGGAACAAAAGTCC
Macrophage receptor with collagenous structure (MARCO)	TGGAGCCTTTCGAAATCAAT	CGCCTGCAGATTCAGAACTT
Serpin family A member 1 (SERPINA)	CCCTCTGGATCCACTGCTT	ACGAGACAGAAGACGGCATT
TATA-box protein (TBP)	TGAGCCAGAGTTATTTCCTGG	AGGGTAGATGTTTTCAAATGCTT
TNF superfamily member 15 (TNFSF15)	CACATACCTGCTTGTCAGCC	TGTGAAGGTGCAAACTCCTG
