# Supplementary material for: Transcriptomic analysis of fetal membranes reveals pathways involved in preterm birth
Source: BMC Med Genomics. 2019 Apr 1;12:53. doi: 10.1186/s12920-019-0498-3 (PMC6444860; doi:10.1186/s12920-019-0498-3)
Supplement: Supplementary file 2 — Table S2. Clinical and demographics characteristics of 4 controls and 4 patients analyzed by RNA-seq. Controls are indicated as C01, C02, C03 and C04 and severe preterms as P01, P02, P03 and P04. (XLSX 12 kb) [file 12920_2019_498_MOESM2_ESM.xlsx]

## Sheet: Sheet1
Sample	Gestational age	Weight (grams)	Newborn sex	PROM	Maternal age (years)	Education (higher level)	Prenatal appointments	Marital status (single)	Gravidity	Parity	Smoking	Blood Type	Anemia
C01	38	3135	Male	No	15-20	high school	6	Yes	1	Nulliparous	No	O Rh+	Yes
C02	40	3300	Female	No	31-40	elementary school	5	No	4	Multiparous	Yes	NA	NA
C03	37	3295	Female	Yes	15-20	elementary school	8	No	2	Primiparous	No	A Rh+	No
C04	40	3460	Male	Yes	15-20	elementary school	5	No	1	Nulliparous	No	O Rh+	No
P01	26	940	Male	No	15-20	high school	4	No	1	Nulliparous	No	O Rh+	No
P02	28	1100	Male	Yes	21-30	high school	5	Yes	1	Nulliparous	No	O Rh+	No
P03	32	2175	Female	No	21-30	elementary school	2	Yes	3	Multiparous	No	A Rh+	No
P04	33	1950	Female	No	15-20	elementary school	1	No	2	Primiparous	Yes	O Rh+	Yes
