# Supplementary material for: Transcriptomic analysis of fetal membranes reveals pathways involved in preterm birth
Source: BMC Med Genomics. 2019 Apr 1;12:53. doi: 10.1186/s12920-019-0498-3 (PMC6444860; doi:10.1186/s12920-019-0498-3)
Supplement: Supplementary file 5 — Table S4. a. Full list of differentially expressed genes (FDR < 0.05 and absolute logarithm log fold change > 2) detected in the severe preterm vs. term pairwise comparison. b. Subset of DE genes that were also DE between labor and no labor conditions in the literature. c. Full list of differentially expressed genes (FDR < 0.05 and absolute logarithm fold change > 2) detected in the PROM vs. no PROM comparison. d. List of severe preterm DE genes already identified as associated with PTB in available databases. References are indicated in the manuscript. (XLSX 60 kb) [file 12920_2019_498_MOESM5_ESM.xlsx]

## Sheet: a. 270 severe preterm DE genes
a. Full list of differentially expressed genes (FDR < 0.05 and absolute logarithm fold change > 2) detected in the severe preterm vs. term pairwise comparison.
	Ensemble gene ID	Gene Symbol	Location	LogFC	p value	Adjusted p value
1	ENSG00000000938	FGR	chr1:27938575-27961788	4.54409	4.53396e-06	0.000553731
2	ENSG00000004468	CD38	chr4:15779898-15854853	2.7652	6.09346e-05	0.00321762
3	ENSG00000005381	MPO	chr17:56347217-56358296	3.64728	0.000212368	0.00704264
4	ENSG00000008118	CAMK1G	chr1:209757062-209787283	4.0163	8.63896e-06	0.000876878
5	ENSG00000008516	MMP25	chr16:3096682-3110727	4.35745	2.14143e-05	0.00161239
6	ENSG00000009790	TRAF3IP3	chr1:209929377-209955668	2.85378	0.000830663	0.0177609
7	ENSG00000010671	BTK	chrX:100604435-100641183	2.87528	0.000510367	0.0128269
8	ENSG00000011600	TYROBP	chr19:36395303-36399197	3.41905	0.000217667	0.00712829
9	ENSG00000012223	LTF	chr3:46477136-46526724	3.96636	1.13438e-05	0.00105784
10	ENSG00000012779	ALOX5	chr10:45869661-45941561	3.48233	8.74668e-05	0.00398744
11	ENSG00000015475	BID	chr22:18216906-18257536	3.6371	5.9424e-05	0.00317366
12	ENSG00000019169	MARCO	chr2:119699742-119752236	3.94149	3.45099e-09	4.51872e-06
13	ENSG00000021355	SERPINB1	chr6:2832566-2842240	3.02216	0.000107369	0.0044528
14	ENSG00000023445	BIRC3	chr11:102188215-102210134	3.35584	4.21545e-07	0.000131265
15	ENSG00000026751	SLAMF7	chr1:160709037-160724611	3.96363	0.000126009	0.00489437
16	ENSG00000043462	LCP2	chr5:169673241-169725231	4.39402	2.23173e-05	0.00162791
17	ENSG00000049249	TNFRSF9	chr1:7979907-8000926	3.1405	9.40018e-05	0.00413158
18	ENSG00000059377	TBXAS1	chr7:139476850-139720125	3.13692	0.000344488	0.00979712
19	ENSG00000060558	GNA15	chr19:3136191-3163767	2.44779	2.17031e-05	0.00161777
20	ENSG00000062282	DGAT2	chr11:75470557-75512579	4.23467	4.52457e-05	0.00258153
21	ENSG00000065615	CYB5R4	chr6:84569362-84677143	3.04976	0.000376042	0.0103788
22	ENSG00000065717	TLE2	chr19:2997636-3047633	-2.39253	6.98292e-05	0.00349564
23	ENSG00000066336	SPI1	chr11:47376411-47400127	3.77235	9.1332e-05	0.00410101
24	ENSG00000072952	MRVI1	chr11:10594638-10715535	3.08473	0.000800923	0.0174137
25	ENSG00000074660	SCARF1	chr17:1537152-1549041	3.63345	7.7711e-05	0.00369233
26	ENSG00000075884	ARHGAP15	chr2:143848931-144525921	4.12642	7.77777e-05	0.00369233
27	ENSG00000076662	ICAM3	chr19:10444452-10450499	3.46031	0.000232358	0.00746308
28	ENSG00000078081	LAMP3	chr3:182840001-182881627	3.39537	7.95406e-06	0.00083504
29	ENSG00000081041	CXCL2	chr4:74962752-74965010	4.96411	3.51374e-10	9.22206e-07
30	ENSG00000081237	PTPRC	chr1:198607801-198726545	4.6172	1.39327e-06	0.000255971
31	ENSG00000082074	FYB	chr5:39105338-39274630	3.40284	0.000261864	0.00811292
32	ENSG00000084110	HAL	chr12:96366440-96390143	3.93997	9.50147e-05	0.0041447
33	ENSG00000086300	SNX10	chr7:26331541-26413949	2.91918	0.000636356	0.0150272
34	ENSG00000086730	LAT2	chr7:73613982-73644161	3.3926	0.000254212	0.00795078
35	ENSG00000087589	CASS4	chr20:54987168-55034396	3.41211	0.000661981	0.0153948
36	ENSG00000088992	TESC	chr12:117476728-117537284	3.33769	0.000226185	0.00734182
37	ENSG00000089847	ANKRD24	chr19:4183351-4224811	-2.20756	0.000393538	0.0107271
38	ENSG00000091106	NLRC4	chr2:32449522-32490923	4.39317	7.02882e-06	0.000774232
39	ENSG00000099985	OSM	chr22:30658818-30662829	5.04519	4.04554e-06	0.000509073
40	ENSG00000100365	NCF4	chr22:37257030-37274057	3.53784	0.000119337	0.00471495
41	ENSG00000101336	HCK	chr20:30639991-30689659	4.42385	3.59986e-06	0.000479103
42	ENSG00000102524	TNFSF13B	chr13:108903588-108960832	3.48029	0.000136481	0.00519138
43	ENSG00000102879	CORO1A	chr16:30194148-30200397	3.64323	0.000110655	0.00453784
44	ENSG00000103313	MEFV	chr16:3292028-3306627	4.03149	7.65127e-05	0.00369233
45	ENSG00000103569	AQP9	chr15:58430368-58478110	5.4324	2.71538e-07	9.97739e-05
46	ENSG00000104974	LILRA1	chr19:55105047-55113555	4.72839	1.05104e-06	0.00022195
47	ENSG00000105352	CEACAM4	chr19:42125344-42133442	3.85141	0.000383738	0.0105224
48	ENSG00000105835	NAMPT	chr7:105888731-105926772	4.90368	4.47592e-07	0.000133633
49	ENSG00000105851	PIK3CG	chr7:106505723-106547590	3.44156	0.000210065	0.00700421
50	ENSG00000105880	DLX5	chr7:96649704-96654409	-2.46591	7.75771e-05	0.00369233
51	ENSG00000105967	TFEC	chr7:115575202-115799950	3.06021	0.000268291	0.00822878
52	ENSG00000107099	DOCK8	chr9:214854-465259	3.02574	0.000348253	0.00982813
53	ENSG00000108342	CSF3	chr17:38171614-38174066	3.20064	0.00120938	0.0229059
54	ENSG00000108691	CCL2	chr17:32582304-32584222	2.8875	6.195e-08	3.67144e-05
55	ENSG00000108984	MAP2K6	chr17:67410839-67539472	3.74349	5.06789e-05	0.00280444
56	ENSG00000110324	IL10RA	chr11:117857063-117872196	2.7663	0.000603048	0.0144448
57	ENSG00000110455	ACCS	chr11:44087475-44105772	-2.79048	1.07793e-06	0.000225043
58	ENSG00000110848	CD69	chr12:9905082-9913497	3.70079	1.5691e-07	7.20686e-05
59	ENSG00000110944	IL23A	chr12:56732663-56734193	3.45521	5.18859e-06	0.000616221
60	ENSG00000111052	LIN7A	chr12:81186299-81331704	4.46715	3.86717e-06	0.000496836
61	ENSG00000111424	VDR	chr12:48235320-48336831	2.92069	0.00012722	0.00493098
62	ENSG00000112137	PHACTR1	chr6:12717893-13288645	3.7501	0.000401172	0.0108228
63	ENSG00000112195	TREML2	chr6:41158015-41168932	4.00288	4.80938e-05	0.00269384
64	ENSG00000112303	VNN2	chr6:133065009-133084598	5.10042	2.41701e-06	0.000366986
65	ENSG00000112394	SLC16A10	chr6:111408781-111552397	3.08671	6.10653e-06	0.000696167
66	ENSG00000113070	HBEGF	chr5:139712428-139726216	4.00306	7.24878e-08	4.16171e-05
67	ENSG00000113368	LMNB1	chr5:126112315-126172712	4.16416	1.89876e-05	0.0015167
68	ENSG00000113532	ST8SIA4	chr5:100142639-100238970	2.32447	0.00221299	0.0345723
69	ENSG00000114315	HES1	chr3:193853934-193856521	2.37478	2.01847e-05	0.00157133
70	ENSG00000115009	CCL20	chr2:228678558-228682272	7.10432	1.99378e-13	1.22099e-09
71	ENSG00000115165	CYTIP	chr2:158271131-158345473	3.78764	4.91315e-05	0.0027436
72	ENSG00000115271	GCA	chr2:163175350-163228105	4.30175	9.94875e-06	0.000956955
73	ENSG00000115607	IL18RAP	chr2:103035149-103069025	4.10791	8.06858e-05	0.00382051
74	ENSG00000115919	KYNU	chr2:143635067-143799890	3.36744	3.22645e-07	0.000113993
75	ENSG00000115956	PLEK	chr2:68592305-68624585	5.19635	1.61282e-06	0.00028491
76	ENSG00000116183	PAPPA2	chr1:176432307-176814735	-2.88101	0.00136413	0.0249372
77	ENSG00000116299	KIAA1324	chr1:109656301-109749401	3.95977	1.59373e-05	0.00133607
78	ENSG00000116701	NCF2	chr1:183524698-183560011	4.04085	8.87589e-05	0.00401645
79	ENSG00000116815	CD58	chr1:117057157-117113661	2.98673	0.000245614	0.00778004
80	ENSG00000117090	SLAMF1	chr1:160577890-160617085	5.09016	5.67531e-08	3.5954e-05
81	ENSG00000117115	PADI2	chr1:17393256-17445948	4.1625	7.74414e-05	0.00369233
82	ENSG00000118113	MMP8	chr11:102582526-102597781	4.21549	5.49658e-07	0.000139608
83	ENSG00000118308	LRMP	chr12:25173936-25261268	3.4555	0.000376532	0.0103788
84	ENSG00000119508	NR4A3	chr9:102584137-102629173	3.33279	6.92482e-05	0.00348345
85	ENSG00000120280	CXorf21	chrX:30576941-30595961	2.92514	0.000813298	0.0175994
86	ENSG00000121552	CSTA	chr3:122044091-122060819	3.4647	1.2824e-05	0.0011437
87	ENSG00000121797	CCRL2	chr3:46448654-46454488	4.23925	1.77773e-05	0.00143879
88	ENSG00000121807	CCR2	chr3:46395225-46402419	4.13658	2.71422e-06	0.000402143
89	ENSG00000122861	PLAU	chr10:75668935-75677255	4.14236	3.66811e-06	0.000479103
90	ENSG00000122862	SRGN	chr10:70847862-70864567	4.72991	1.82378e-06	0.000306886
91	ENSG00000123329	ARHGAP9	chr12:57866038-57882597	3.27889	0.000415304	0.0110579
92	ENSG00000123609	NMI	chr2:152126979-152146571	2.5193	0.000345231	0.00980306
93	ENSG00000123689	G0S2	chr1:209848765-209849733	4.9664	8.88609e-06	0.000887257
94	ENSG00000124772	CPNE5	chr6:36708552-36807778	3.85123	3.88855e-05	0.00230987
95	ENSG00000124785	NRN1	chr6:5998232-6007200	-2.18509	1.34791e-05	0.00118487
96	ENSG00000124882	EREG	chr4:75230860-75254468	3.1799	7.50023e-05	0.00365502
97	ENSG00000125084	WNT1	chr12:49372398-49375459	-3.29252	3.70306e-06	0.000479103
98	ENSG00000125538	IL1B	chr2:113587328-113594480	5.12737	1.24062e-07	6.16017e-05
99	ENSG00000125735	TNFSF14	chr19:6663148-6670599	4.38644	1.98379e-05	0.00156421
100	ENSG00000126262	FFAR2	chr19:35934809-35942669	4.80378	9.20337e-06	0.000909055
101	ENSG00000126353	CCR7	chr17:38710021-38721724	3.06722	9.69982e-05	0.00417724
102	ENSG00000126759	CFP	chrX:47483612-47489704	4.7305	9.37026e-07	0.00020741
103	ENSG00000127528	KLF2	chr19:16435628-16438685	3.97473	1.78713e-05	0.00144005
104	ENSG00000128383	APOBEC3A	chr22:39348746-39359188	3.99642	0.000124535	0.00487838
105	ENSG00000130487	KLHDC7B	chr22:50986462-50989451	3.19814	2.42645e-05	0.00172105
106	ENSG00000130755	GMFG	chr19:39818993-39833012	3.84184	7.07379e-05	0.00352194
107	ENSG00000131042	LILRB2	chr19:54777675-54785039	3.7607	4.23086e-05	0.00244432
108	ENSG00000131979	GCH1	chr14:55308726-55369570	3.2527	2.45837e-05	0.00173046
109	ENSG00000133048	CHI3L1	chr1:203148059-203155877	4.19549	1.31312e-06	0.000243683
110	ENSG00000133703	KRAS	chr12:25357723-25403870	2.63651	0.000171292	0.00598283
111	ENSG00000134460	IL2RA	chr10:6052652-6104288	2.36474	0.000298443	0.00885782
112	ENSG00000134516	DOCK2	chr5:169064251-169510386	3.0701	0.00055345	0.01363
113	ENSG00000135049	AGTPBP1	chr9:88161455-88356944	2.98426	0.000349327	0.00984098
114	ENSG00000135218	CD36	chr7:79998891-80308593	3.15356	5.1967e-05	0.00284996
115	ENSG00000135346	CGA	chr6:87795216-87804824	4.60183	1.75101e-05	0.00142343
116	ENSG00000135636	DYSF	chr2:71680852-71913898	4.0353	3.35165e-05	0.00210878
117	ENSG00000135842	FAM129A	chr1:184759858-184943682	4.26375	7.1211e-06	0.000778744
118	ENSG00000136040	PLXNC1	chr12:94542499-94701451	4.12475	2.40283e-05	0.0017177
119	ENSG00000136250	AOAH	chr7:36552456-36764154	3.28227	0.000703085	0.0160148
120	ENSG00000136286	MYO1G	chr7:45002261-45018697	2.55663	0.000760776	0.0168366
121	ENSG00000136634	IL10	chr1:206940947-206945839	3.65353	3.59237e-06	0.000479103
122	ENSG00000136689	IL1RN	chr2:113864791-113891593	5.64437	5.63745e-08	3.5954e-05
123	ENSG00000137642	SORL1	chr11:121322912-121504402	4.1787	4.34304e-05	0.00249345
124	ENSG00000137757	CASP5	chr11:104864962-104893895	5.19099	2.01472e-07	7.96512e-05
125	ENSG00000138190	EXOC6	chr10:94590935-94819250	2.61865	0.00155556	0.0273219
126	ENSG00000138835	RGS3	chr9:116207011-116360018	2.29351	2.86716e-05	0.0019366
127	ENSG00000139318	DUSP6	chr12:89741009-89747048	2.08984	3.44689e-06	0.000469083
128	ENSG00000139572	GPR84	chr12:54756229-54758271	5.84519	3.68935e-09	4.51872e-06
129	ENSG00000139970	RTN1	chr14:60062694-60337684	2.78496	0.000616816	0.014698
130	ENSG00000140030	GPR65	chr14:88471468-88478419	4.62567	1.01742e-06	0.00021735
131	ENSG00000140090	SLC24A4	chr14:92788925-92962596	3.76278	9.35754e-05	0.00412639
132	ENSG00000140368	PSTPIP1	chr15:77285700-77329673	3.12782	0.000832477	0.0177634
133	ENSG00000140379	BCL2A1	chr15:80253231-80263788	4.98278	3.67465e-06	0.000479103
134	ENSG00000140749	IGSF6	chr16:21652609-21663981	4.3825	1.66715e-05	0.00137349
135	ENSG00000141480	ARRB2	chr17:4613784-4624794	3.72265	6.751e-05	0.00342623
136	ENSG00000141506	PIK3R5	chr17:8782233-8869029	3.83335	7.25204e-05	0.00357197
137	ENSG00000141968	VAV1	chr19:6772725-6857377	4.25542	1.51387e-05	0.00128763
138	ENSG00000142347	MYO1F	chr19:8585674-8642461	3.87605	8.6253e-05	0.00396543
139	ENSG00000142405	NLRP12	chr19:54296857-54327648	4.40581	2.03703e-05	0.00157245
140	ENSG00000143546	S100A8	chr1:153362508-153363664	4.92581	5.99006e-06	0.000687809
141	ENSG00000145335	SNCA	chr4:90645250-90759466	3.09129	0.000642571	0.015135
142	ENSG00000145416	2018-03-01	chr4:164445450-165305202	2.37024	0.00124825	0.0233855
143	ENSG00000145428	RNF175	chr4:154631277-154681387	4.29711	3.94197e-06	0.000502795
144	ENSG00000146094	DOK3	chr5:176928908-176938275	3.80941	0.000117988	0.00467251
145	ENSG00000147168	IL2RG	chrX:70327254-70331958	3.84485	3.69655e-05	0.00223554
146	ENSG00000148346	LCN2	chr9:130911350-130915734	5.02892	5.05579e-10	1.12516e-06
147	ENSG00000150337	FCGR1A	chr1:149754227-149764074	2.83895	0.000712453	0.0161527
148	ENSG00000150681	RGS18	chr1:192127587-192154945	4.84636	1.40772e-06	0.000256066
149	ENSG00000151715	TMEM45B	chr11:129685714-129729898	4.14056	2.3367e-06	0.000363812
150	ENSG00000151726	ACSL1	chr4:185676749-185747972	4.2294	1.2567e-05	0.00113177
151	ENSG00000151883	PARP8	chr5:49961733-50142356	2.44135	0.000683838	0.0157634
152	ENSG00000152229	PSTPIP2	chr18:43563502-43652238	3.25457	6.34068e-05	0.00326305
153	ENSG00000152766	ANKRD22	chr10:90581889-90611575	3.64837	0.000116103	0.00465015
154	ENSG00000153234	NR4A2	chr2:157180944-157198860	2.82153	0.000129486	0.00499724
155	ENSG00000153822	KCNJ16	chr17:68049570-68131749	-4.63786	4.05746e-20	7.45436e-16
156	ENSG00000154529	CNTNAP3B	chr9:43684902-43924049	-2.74349	9.27012e-06	0.000910752
157	ENSG00000154589	LY96	chr8:74903587-74941322	3.61101	9.48934e-05	0.0041447
158	ENSG00000155307	SAMSN1	chr21:15857549-15955723	5.14227	5.15042e-08	3.50457e-05
159	ENSG00000155629	PIK3AP1	chr10:98353069-98480271	4.36895	7.27934e-06	0.000782082
160	ENSG00000155926	SLA	chr8:134048973-134115298	3.76138	0.000125964	0.00489437
161	ENSG00000156127	BATF	chr14:75988768-76013358	2.99467	0.000222634	0.00726506
162	ENSG00000158445	KCNB1	chr20:47980414-48099184	-3.13714	5.92578e-05	0.00317366
163	ENSG00000158517	NCF1	chr7:74188309-74203659	4.01072	2.06667e-05	0.00158204
164	ENSG00000158578	ALAS2	chrX:55035488-55057497	5.41564	2.53213e-08	1.78924e-05
165	ENSG00000158869	FCER1G	chr1:161185024-161190489	3.97198	1.48144e-05	0.00127182
166	ENSG00000159339	PADI4	chr1:17634690-17690499	4.58402	9.66777e-06	0.000939768
167	ENSG00000160326	SLC2A6	chr9:136336217-136344259	2.39735	9.73693e-05	0.0041796
168	ENSG00000160791	CCR5	chr3:46411633-46417697	3.14095	2.06004e-05	0.00158204
169	ENSG00000160883	HK3	chr5:176307870-176326333	3.85548	2.3618e-05	0.00170161
170	ENSG00000161040	FBXL13	chr7:102453308-102715286	3.32962	6.77542e-05	0.00342915
171	ENSG00000161921	CXCL16	chr17:4636821-4643217	3.10745	4.04326e-05	0.00237419
172	ENSG00000161944	ASGR2	chr17:7004641-7019019	3.6471	0.000157328	0.00571231
173	ENSG00000162444	RBP7	chr1:10057264-10076078	3.75567	0.000171199	0.00598283
174	ENSG00000162551	ALPL	chr1:21835858-21904905	4.61596	2.59962e-05	0.0018091
175	ENSG00000162711	NLRP3	chr1:247579458-247612410	4.73515	6.18228e-08	3.67144e-05
176	ENSG00000162892	IL24	chr1:207070788-207077484	4.69571	3.34337e-10	9.22206e-07
177	ENSG00000163219	ARHGAP25	chr2:68906733-69053965	3.17158	0.00101396	0.0204036
178	ENSG00000163220	S100A9	chr1:153330330-153333503	4.8673	1.69149e-06	0.000290431
179	ENSG00000163235	TGFA	chr2:70674412-70781325	3.90956	1.56516e-05	0.00132512
180	ENSG00000163283	ALPP	chr2:233243244-233247599	-2.9471	0.000207779	0.00697865
181	ENSG00000163421	PROK2	chr3:71820807-71834357	4.25328	0.000256842	0.00801137
182	ENSG00000163563	MNDA	chr1:158801107-158819296	4.37662	1.07258e-05	0.00101575
183	ENSG00000163568	AIM2	chr1:159032274-159116886	3.57226	2.01048e-05	0.00157133
184	ENSG00000163734	CXCL3	chr4:74902306-74904524	4.13557	2.31897e-08	1.70416e-05
185	ENSG00000164647	STEAP1	chr7:89783689-89794143	4.1711	3.40978e-07	0.000116008
186	ENSG00000164691	TAGAP	chr6:159455500-159466184	4.39686	3.19012e-05	0.00204926
187	ENSG00000164821	DEFA4	chr8:6793344-6795860	4.20205	0.00054662	0.0134802
188	ENSG00000165071	TMEM71	chr8:133697253-133772958	4.47719	1.99319e-05	0.00156491
189	ENSG00000165072	MAMDC2	chr9:72658497-72841886	-2.23208	0.00128669	0.0239504
190	ENSG00000165125	TRPV6	chr7:142568956-142583507	4.57623	2.06921e-10	9.22206e-07
191	ENSG00000165140	FBP1	chr9:97365415-97402531	2.48279	3.07888e-05	0.002013
192	ENSG00000166501	PRKCB	chr16:23847322-24231932	3.95322	6.67634e-05	0.00339772
193	ENSG00000166523	CLEC4E	chr12:8685901-8693559	4.85673	1.63382e-06	0.000285871
194	ENSG00000166793	YPEL4	chr11:57412560-57417417	-3.14122	1.366e-07	6.60423e-05
195	ENSG00000167208	SNX20	chr16:50700211-50715264	3.62421	8.69629e-05	0.00398223
196	ENSG00000167434	CA4	chr17:58227297-58248260	4.12915	6.02219e-05	0.00320695
197	ENSG00000167604	NFKBID	chr19:36378555-36393205	3.81743	1.69359e-05	0.00138905
198	ENSG00000167703	SLC43A2	chr17:1472561-1532180	3.29192	8.05046e-06	0.000840358
199	ENSG00000167850	CD300C	chr17:72537247-72542282	2.56736	0.000924511	0.0190505
200	ENSG00000167874	TMEM88	chr17:7758383-7759417	3.37406	5.38586e-05	0.00293617
201	ENSG00000168329	CX3CR1	chr3:39304985-39323226	4.22179	8.50356e-06	0.000868686
202	ENSG00000168404	MLKL	chr16:74705753-74734858	2.71734	0.000561973	0.0137845
203	ENSG00000168421	RHOH	chr4:40192673-40248587	4.28194	6.28e-05	0.00325921
204	ENSG00000168685	IL7R	chr5:35852797-35879705	3.90775	1.20608e-07	6.16017e-05
205	ENSG00000169245	CXCL10	chr4:76942273-76944650	2.88367	0.000427811	0.011309
206	ENSG00000169385	RNASE2	chr14:21423611-21424595	4.46887	5.51991e-07	0.000139608
207	ENSG00000169403	PTAFR	chr1:28473677-28520447	3.69687	8.38731e-05	0.00389928
208	ENSG00000169896	ITGAM	chr16:31271311-31344213	3.45117	9.94584e-05	0.00423126
209	ENSG00000170500	LONRF2	chr2:100889753-100939195	-3.27323	1.16649e-05	0.00107646
210	ENSG00000170571	EMB	chr5:49692026-49739082	3.4609	0.000108917	0.00447655
211	ENSG00000171049	FPR2	chr19:52255279-52273779	4.24017	0.000129746	0.00499724
212	ENSG00000171051	FPR1	chr19:52248425-52307363	4.37719	3.03101e-05	0.00198877
213	ENSG00000171522	PTGER4	chr5:40679600-40693837	3.36392	0.000132448	0.00505889
214	ENSG00000171777	RASGRP4	chr19:38899695-38916945	4.05459	2.83944e-05	0.00192495
215	ENSG00000172183	ISG20	chr15:89179384-89199714	3.08202	0.000674598	0.0156092
216	ENSG00000172243	CLEC7A	chr12:10269376-10282857	3.481	1.08109e-05	0.00101855
217	ENSG00000172602	RND1	chr12:49250928-49259681	3.30702	8.78365e-06	0.000881821
218	ENSG00000172824	CES4A	chr16:67022492-67043661	-2.68749	8.46359e-07	0.000191967
219	ENSG00000173083	HPSE	chr4:84213614-84256306	3.24467	0.00034978	0.00984098
220	ENSG00000174123	TLR10	chr4:38773860-38784611	4.07631	6.9396e-05	0.00348345
221	ENSG00000175471	MCTP1	chr5:94039446-94620279	4.41923	5.0311e-06	0.000604126
222	ENSG00000175489	LRRC25	chr19:18501954-18508427	3.47453	0.000275689	0.0083857
223	ENSG00000175857	GAPT	chr5:57787262-57792917	4.66545	2.94664e-06	0.000426266
224	ENSG00000176597	B3GNT5	chr3:182971032-183016292	2.82651	3.5059e-05	0.00216997
225	ENSG00000178789	CD300LB	chr17:72517313-72527613	3.68639	0.000163307	0.00580859
226	ENSG00000179388	EGR3	chr8:22545172-22550815	3.67456	4.87463e-07	0.000139485
227	ENSG00000180739	S1PR5	chr19:10623623-10628607	3.3851	4.22066e-05	0.00244432
228	ENSG00000181409	AATK	chr17:79091095-79139877	3.65689	0.000149853	0.00550618
229	ENSG00000181444	ZNF467	chr7:149461271-149470568	3.85157	9.28893e-05	0.00412639
230	ENSG00000181634	TNFSF15	chr9:117546915-117568406	4.19262	7.60589e-09	7.76307e-06
231	ENSG00000182162	P2RY8	chrX:1581465-1656000	3.13815	0.00133212	0.024572
232	ENSG00000182287	AP1S2	chrX:15843929-15873054	2.49005	0.000237242	0.0075934
233	ENSG00000183160	TMEM119	chr12:108983622-108992096	3.09642	3.92315e-07	0.000127853
234	ENSG00000183484	GPR132	chr14:105515728-105531782	3.07044	7.67626e-05	0.00369233
235	ENSG00000185291	IL3RA	chrX:1455509-1501578	3.2614	7.21947e-05	0.00357197
236	ENSG00000185811	IKZF1	chr7:50343720-50472799	3.14183	0.000536335	0.0133698
237	ENSG00000186074	CD300LF	chr17:72690452-72709117	3.30042	0.000446261	0.0116625
238	ENSG00000186088	GSAP	chr7:76940068-77045717	2.50458	0.000291047	0.00869449
239	ENSG00000186310	NAP1L3	chrX:92925929-92928567	-2.50041	0.000492911	0.0125426
240	ENSG00000186407	CD300E	chr17:72606026-72619897	4.21197	4.71478e-07	0.000137492
241	ENSG00000186431	FCAR	chr19:55385704-55401838	5.05965	2.15131e-06	0.000343685
242	ENSG00000186469	GNG2	chr14:52292913-52446060	4.32042	1.04977e-05	0.00099929
243	ENSG00000186517	ARHGAP30	chr1:161016736-161039760	3.07024	0.000411965	0.0110415
244	ENSG00000186529	CYP4F3	chr19:15751707-15773635	3.95604	0.000116705	0.00465944
245	ENSG00000186818	LILRB4	chr19:55155340-55181810	2.3134	0.000104171	0.00435951
246	ENSG00000187554	TLR5	chr1:223282748-223316624	3.42891	0.000261058	0.00810548
247	ENSG00000188305	C19orf35	chr19:2274631-2282181	3.80295	0.000115708	0.00465015
248	ENSG00000188906	LRRK2	chr12:40590546-40763087	3.72788	0.000150996	0.00553714
249	ENSG00000189253	TRIM64B	chr11:89602450-89609185	-2.64622	0.00362024	0.0478497
250	ENSG00000197142	ACSL5	chr10:114133776-114188138	2.54076	0.000873228	0.0183139
251	ENSG00000197249	SERPINA1	chr14:94843084-94857030	4.66187	1.99897e-06	0.000327903
252	ENSG00000197991	PCDH20	chr13:61983818-62002220	-3.14416	0.000248004	0.00781531
253	ENSG00000198019	FCGR1B	chr1:120926979-120935937	3.335	0.000206647	0.00695331
254	ENSG00000198053	SIRPA	chr20:1875154-1920543	3.4864	4.36005e-05	0.00249541
255	ENSG00000198216	CACNA1E	chr1:181382238-181777219	4.23031	2.82037e-05	0.00192495
256	ENSG00000198734	F5	chr1:169483404-169555826	3.85368	9.34542e-06	0.000913266
257	ENSG00000198814	GK	chrX:30671476-30748725	5.04204	3.09397e-07	0.000111456
258	ENSG00000203710	CR1	chr1:207669492-207813992	4.61818	4.74019e-06	0.00057294
259	ENSG00000204472	AIF1	chr6:31582961-31584798	3.59963	0.0001176	0.00467251
260	ENSG00000204482	LST1	chr6:31553901-31556686	4.11212	2.51168e-05	0.00175454
261	ENSG00000204642	HLA-F	chr6:29690552-29706305	2.36305	0.000631894	0.014941
263	ENSG00000226380	MIR29A	chr7:130561495-130598069	3.80499	4.19573e-07	0.000131265
264	ENSG00000227507	LTB	chr6:31548302-31550299	4.43301	7.16765e-06	0.000778877
265	ENSG00000234511	C5orf58	chr5:169659451-169679579	4.54239	2.83465e-06	0.000416626
266	ENSG00000234883	MIR155HG	chr21:26934221-26947480	2.658	6.54621e-07	0.000162523
267	ENSG00000237803	LINC00211	chr2:38053390-38103417	4.05774	0.000106017	0.00441665
268	ENSG00000241163	LINC00877	chr3:72084451-72291716	3.57875	0.000165463	0.00584593
269	ENSG00000253522	MIR146A	chr5:159895275-159914433	3.65274	3.32335e-07	0.000115201
270	ENSG00000258867	LINC01146	chr14:88490894-88563276	5.08296	9.79685e-06	0.000947304
271	ENSG00000269220	LINC00528	chr22:18260088-18262247	5.0333	7.53192e-07	0.000177406

## Sheet: b. DE genes coincident wlabor g
b. Subset of DE genes that were also DE between labor and no labor conditions in the literature
Ensemble gene ID	Gene Symbol	LogFC	Reference
ENSG00000023445	BIRC3	3.35584	[50]
ENSG00000043462	LCP2	4.39402	[50]
ENSG00000081041	CXCL2	4.96411	[49,50,52]
ENSG00000081237	PTPRC	4.6172	[50]
ENSG00000086300	SNX10	2.91918	[50]
ENSG00000099985	OSM	5.04519	[50]
ENSG00000101336	HCK	4.42385	[49]
ENSG00000102524	TNFSF13B	3.48029	[50]
ENSG00000103569	AQP9	5.4324	[49]
ENSG00000105835	NAMPT	4.90368	[50]
ENSG00000107099	DOCK8	3.02574	[50]
ENSG00000108342	CSF3	3.20064	[49,52]
ENSG00000108691	CCL2	2.8875	[50,51,52]
ENSG00000110848	CD69	3.70079	[50]
ENSG00000112137	PHACTR1	3.7501	[50]
ENSG00000113368	LMNB1	4.16416	[50]
ENSG00000115009	CCL20	7.10432	[49]
ENSG00000115165	CYTIP	3.78764	[50]
ENSG00000115271	GCA	4.30175	[50]
ENSG00000115956	PLEK	5.19635	[50]
ENSG00000116183	PAPPA2	-2.88101	[50]
ENSG00000121797	CCRL2	4.23925	[50,52]
ENSG00000121807	CCR2	4.13658	[52]
ENSG00000122861	PLAU	4.14236	[50]
ENSG00000122862	SRGN	4.72991	[50]
ENSG00000123689	G0S2	4.9664	[49,50]
ENSG00000124882	EREG	3.1799	[49,50]
ENSG00000125538	IL1B	5.12737	[51]
ENSG00000125735	TNFSF14	4.38644	[52]
ENSG00000126353	CCR7	3.06722	[52]
ENSG00000128383	APOBEC3A	3.99642	[49,50]
ENSG00000133048	CHI3L1	4.19549
ENSG00000136689	IL1RN	5.64437	[49,50]
ENSG00000139318	DUSP6	2.08984	[50]
ENSG00000140379	BCL2A1	4.98278	[49,50]
ENSG00000143546	S100A8	4.92581	[50]
ENSG00000151726	ACSL1	4.2294	[50]
ENSG00000153822	KCNJ16	-4.63786	[49]
ENSG00000155307	SAMSN1	5.14227	[50]
ENSG00000155629	PIK3AP1	4.36895	[50]
ENSG00000158869	FCER1G	3.97198	[50]
ENSG00000160791	CCR5	3.14095	[52]
ENSG00000163220	S100A9	4.8673	[50]
ENSG00000163563	MNDA	4.37662	[50]
ENSG00000163734	CXCL3	4.13557	[49,50,52]
ENSG00000164691	TAGAP	4.39686	[50]
ENSG00000165071	TMEM71	4.47719	[50]
ENSG00000168329	CX3CR1	4.22179	[52]
ENSG00000168421	RHOH	4.28194	[50]
ENSG00000169245	CXCL10	2.88367	[50,52]
ENSG00000171049	FPR2	4.24017	[50]
ENSG00000171051	FPR1	4.37719	[49,50]
ENSG00000171522	PTGER4	3.36392	[50]
ENSG00000172243	CLEC7A	3.481	[50]
ENSG00000176597	B3GNT5	2.82651	[50]
ENSG00000186088	GSAP	2.50458	[50]
ENSG00000186469	GNG2	4.32042	[50]
ENSG00000197249	SERPINA1	4.66187	[49,50]
Citation	DE genes labor vs no labor	Common genes with DE genes detected in this study
Haddad et al. (2006) [49]	224	14
Stephen et al. (2015) [50]	796	47
El-Azzamy et al. (2017) [51]	11	2
Hamilton et al (2013) [52]	84	11

## Sheet: c. 14 PROM DE genes
c. Full list of differentially expressed genes (FDR < 0.05 and fold change > 2) detected in the PROM vs. no PROM comparison.
	Ensemble gene ID	Gene Symbol	LogFC	p value	Adjusted p value
1	ENSG00000116985	BMP8B	-2.36308	1.2455e-05	0.0333897
2	ENSG00000129451	KLK10	-2.63322	2.81515e-08	0.000911798
3	ENSG00000142494	SLC47A1	-2.50069	2.42725e-06	0.0131027
4	ENSG00000145642	SHISAL2B	-2.93051	7.17311e-06	0.0290412
5	ENSG00000149571	KIRREL3	-2.12022	1.19839e-05	0.0333897
6	ENSG00000153822	KCNJ16	2.31692	1.80338e-06	0.0116819
7	ENSG00000165125	TRPV6	3.05341	8.89138e-06	0.0319981
8	ENSG00000166819	PLIN1	-3.06142	1.46198e-05	0.0333897
9	ENSG00000169509	CRCT1	3.96475	2.93131e-07	0.00474711
10	ENSG00000170160	CCDC144A	2.91994	1.75034e-05	0.0333897
11	ENSG00000175591	P2RY2	2.03847	4.7291e-07	0.00510569
12	ENSG00000225764	P3H2-AS1	-2.55601	1.45837e-05	0.0333897
13	ENSG00000237339	LINC01502	-2.90196	7.07904e-07	0.00573207
14	ENSG00000244675	NA	2.78686	5.67678e-06	0.0262665

## Sheet: d. severe PTB DE genes in bibli
d. List of DE genes already identified as associated with PTB in the literature
Ensemble gene ID	Gene Symbol	Association with PTB
ENSG00000151726	ACSL1	GEO:GSE25861
ENSG00000135049	AGTPBP1	GEO:GSE25861, dbPTB: a database for preterm birth [41]
ENSG00000162551	ALPL	[42]
ENSG00000163283	ALPP	[45]
ENSG00000152766	ANKRD22	GEO:GSE25861
ENSG00000136250	AOAH	GEO:GSE9159
ENSG00000182287	AP1S2	GEO:GSE46510
ENSG00000103569	AQP9	GEO:GSE46510
ENSG00000186517	ARHGAP30	GEO:GSE46510
ENSG00000123329	ARHGAP9	GEO:GSE9159
ENSG00000141480	ARRB2	GEO:GSE9159
ENSG00000156127	BATF	GEO:GSE46510, [44]
ENSG00000140379	BCL2A1	[43], GEO:GSE9159, GEO:GSE25861
ENSG00000015475	BID	GEO:GSE9159, GEO:GSE25861
ENSG00000023445	BIRC3	GEO:GSE9159, GEO:GSE46510
ENSG00000010671	BTK	GEO:GSE25861
ENSG00000167434	CA4	GEO:GSE46510
ENSG00000198216	CACNA1E	GEO:GSE46510
ENSG00000137757	CASP5	GEO:GSE46510, [42]
ENSG00000087589	CASS4	GEO:GSE25861
ENSG00000108691	CCL2	dbPTB: a database for preterm birth [41]
ENSG00000126353	CCR7	[42]
ENSG00000121797	CCRL2	GEO:GSE46510, [43]
ENSG00000186074	CD300LF	GEO:GSE9159
ENSG00000110848	CD69	GEO:GSE46510, dbPTB: a database for preterm birth [41]
ENSG00000135346	CGA	GEO:GSE25861, dbPTB: a database for preterm birth [41]
ENSG00000133048	CHI3L1	[43]
ENSG00000166523	CLEC4E	GEO:GSE9159
ENSG00000172243	CLEC7A	GEO:GSE46510
ENSG00000124772	CPNE5	GEO:GSE46510, [44]
ENSG00000203710	CR1	GEO:GSE46510, GEO:GSE9159, GEO:GSE25861
ENSG00000108342	CSF3	dbPTB: a database for preterm birth [41]
ENSG00000121552	CSTA	GEO:GSE46510
ENSG00000168329	CX3CR1	GEO:GSE9159, GEO:GSE25861
ENSG00000169245	CXCL10	[46], GEO:GSE9159
ENSG00000161921	CXCL16	GEO:GSE9159, GEO:GSE46510
ENSG00000081041	CXCL2	[43]
ENSG00000163734	CXCL3	GEO:GSE9159
ENSG00000120280	CXorf21	GEO:GSE46510
ENSG00000115165	CYTIP	GEO:GSE9159
ENSG00000164821	DEFA4	GEO:GSE46510
ENSG00000062282	DGAT2	[44]
ENSG00000134516	DOCK2	GEO:GSE25861
ENSG00000107099	DOCK8	GEO:GSE25861
ENSG00000146094	DOK3	GEO:GSE46510
ENSG00000135636	DYSF	GEO:GSE46510, [44]
ENSG00000179388	EGR3	GEO:GSE9159
ENSG00000124882	EREG	GEO:GSE46510
ENSG00000198734	F5	GEO:GSE46510, dbPTB: a database for preterm birth [41]
ENSG00000135842	FAM129A	GEO:GSE46510
ENSG00000158869	FCER1G	GEO:GSE46510, [44]
ENSG00000126262	FFAR2	GEO:GSE46510
ENSG00000000938	FGR	GEO:GSE46510
ENSG00000171051	FPR1	GEO:GSE46510
ENSG00000171049	FPR2	GEO:GSE9159
ENSG00000123689	G0S2	GEO:GSE46510, [44]
ENSG00000175857	GAPT	GEO:GSE46510
ENSG00000115271	GCA	GEO:GSE9159
ENSG00000198814	GK	GEO:GSE9159
ENSG00000130755	GMFG	GEO:GSE9159
ENSG00000060558	GNA15	GEO:GSE25861
ENSG00000140030	GPR65	[44]
ENSG00000139572	GPR84	GEO:GSE46510, [42], [43]
ENSG00000186088	GSAP	GEO:GSE46510
ENSG00000101336	HCK	GEO:GSE46510, [44]
ENSG00000114315	HES1	GEO:GSE46510, [44]
ENSG00000160883	HK3	GEO:GSE46510, [42]
ENSG00000173083	HPSE	GEO:GSE46510, [42]
ENSG00000076662	ICAM3	GEO:GSE9159
ENSG00000136634	IL10	GEO:GSE9159, GEO:GSE25861, dbPTB: a database for preterm birth [41]
ENSG00000110324	IL10RA	dbPTB: a database for preterm birth [41]
ENSG00000125538	IL1B	GEO:GSE9159, GEO:GSE46510, GEO:GSE25861, dbPTB: a database for preterm birth [41], [5]
ENSG00000136689	IL1RN	GEO:GSE9159, GEO:GSE46510, GEO:GSE25861, dbPTB: a database for preterm birth [41]
ENSG00000110944	IL23A	dbPTB: a database for preterm birth [41]
ENSG00000134460	IL2RA	dbPTB: a database for preterm birth [41]
ENSG00000147168	IL2RG	GEO:GSE9159, GEO:GSE46510
ENSG00000168685	IL7R	GEO:GSE46510
ENSG00000169896	ITGAM	GEO:GSE46510, [44]
ENSG00000158445	KCNB1	GEO:GSE9159
ENSG00000133703	KRAS	GEO:GSE9159
ENSG00000115919	KYNU	GEO:GSE9159
ENSG00000086730	LAT2	GEO:GSE9159, GEO:GSE25861
ENSG00000258867	LINC01146	GEO:GSE25861
ENSG00000113368	LMNB1	GEO:GSE46510
ENSG00000118308	LRMP	GEO:GSE46510
ENSG00000188906	LRRK2	GEO:GSE46510
ENSG00000108984	MAP2K6	dbPTB: a database for preterm birth
ENSG00000145416	MARCH1	GEO:GSE46510
ENSG00000019169	MARCO	GEO:GSE46510
ENSG00000118113	MMP8	[5]
ENSG00000072952	MRVI1	GEO:GSE46510
ENSG00000142347	MYO1F	GEO:GSE46510
ENSG00000136286	MYO1G	GEO:GSE9159
ENSG00000105835	NAMPT	GEO:GSE9159, GEO:GSE46510, GEO:GSE25861, dbPTB: a database for preterm birth [41]
ENSG00000186310	NAP1L3	GEO:GSE46510
ENSG00000100365	NCF4	GEO:GSE46510, [44]
ENSG00000167604	NFKBID	GEO:GSE25861
ENSG00000091106	NLRC4	GEO:GSE46510
ENSG00000142405	NLRP12	GEO:GSE46510
ENSG00000162711	NLRP3	GEO:GSE46510, GEO:GSE25861, [42]
ENSG00000153234	NR4A2	GEO:GSE25861
ENSG00000099985	OSM	GEO:GSE46510, [44]
ENSG00000182162	P2RY8	GEO:GSE9159
ENSG00000117115	PADI2	GEO:GSE46510
ENSG00000116183	PAPPA2	GEO:GSE46510, Non invasive blood tests for fetal development predict gestational age and preterm delivery. Science. 2018;360:1133–6.
ENSG00000151883	PARP8	GEO:GSE46510
ENSG00000197991	PCDH20	GEO:GSE9159
ENSG00000105851	PIK3CG	dbPTB: a database for preterm birth [41]
ENSG00000115956	PLEK	GEO:GSE25861
ENSG00000166501	PRKCB	dbPTB: a database for preterm birth [41]
ENSG00000163421	PROK2	GEO:GSE46510
ENSG00000140368	PSTPIP1	GEO:GSE25861
ENSG00000169403	PTAFR	GEO:GSE46510
ENSG00000171522	PTGER4	GEO:GSE9159
ENSG00000171777	RASGRP4	GEO:GSE46510
ENSG00000150681	RGS18	GEO:GSE46510
ENSG00000138835	RGS3	GEO:GSE25861
ENSG00000168421	RHOH	GEO:GSE46510
ENSG00000143546	S100A8	[5], GEO:GSE9159
ENSG00000163220	S100A9	GEO:GSE9159
ENSG00000155307	SAMSN1	[43]
ENSG00000197249	SERPINA1	GEO:GSE46510, [44]
ENSG00000021355	SERPINB1	GEO:GSE46510, [44]
ENSG00000198053	SIRPA	GEO:GSE46510
ENSG00000155926	SLA	GEO:GSE9159, GEO:GSE46510, GEO:GSE25861
ENSG00000117090	SLAMF1	GEO:GSE46510
ENSG00000112394	SLC16A10	GEO:GSE9159, GEO:GSE25861, [43]
ENSG00000140090	SLC24A4	GEO:GSE46510
ENSG00000167703	SLC43A2	GEO:GSE46510
ENSG00000145335	SNCA	GEO:GSE46510
ENSG00000086300	SNX10	GEO:GSE46510
ENSG00000066336	SPI1	GEO:GSE46510, [42]
ENSG00000164691	TAGAP	GEO:GSE46510
ENSG00000105967	TFEC	GEO:GSE46510
ENSG00000163235	TGFA	GEO:GSE46510
ENSG00000174123	TLR10	dbPTB: a database for preterm birth [41]
ENSG00000187554	TLR5	GEO:GSE46510, [42]
ENSG00000167874	TMEM88	GEO:GSE46510, [42]
ENSG00000102524	TNFSF13B	GEO:GSE9159
ENSG00000125735	TNFSF14	GEO:GSE25861
ENSG00000181634	TNFSF15	GEO:GSE25861
ENSG00000112195	TREML2	GEO:GSE46510, [44]
ENSG00000141968	VAV1	GEO:GSE46510, [44]
ENSG00000111424	VDR	GEO:GSE46510, dbPTB: a database for preterm birth [41]
ENSG00000112303	VNN2	GEO:GSE9159
ENSG00000166793	YPEL4	GEO:GSE25861
ENSG00000181444	ZNF467	GEO:GSE46510
